# Supplementary material for: N,N-Bis(cyano­meth­yl)nitrous amide
Source: Acta Crystallogr Sect E Struct Rep Online. 2010 May 15;66(Pt 6):o1362. doi: 10.1107/S1600536810017265 (PMC2979356; doi:10.1107/S1600536810017265)
Supplement: Supplementary file 2 [file e-66-o1362-Isup2.hkl]

# 
# h,k,l, Fc-squared, Fo-squared, sigma(Fo-squared) and status flag 
# 
data_I
_shelx_title ' 1                               P21/c' 
_shelx_refln_list_code          4 
_shelx_F_calc_maximum       83.19 
_exptl_crystal_F_000       255.90 
_reflns_d_resolution_high  0.7709 
 
loop_ 
 _symmetry_equiv_pos_as_xyz 
 'x, y, z' 
 '-x, y+1/2, -z+1/2' 
 '-x, -y, -z' 
 'x, -y-1/2, z-1/2' 
 
_cell_length_a     6.5622 
_cell_length_b     8.9765 
_cell_length_c    11.0080 
_cell_angle_alpha  90.000 
_cell_angle_beta  108.550 
_cell_angle_gamma  90.000 
 
_shelx_F_squared_multiplier     1.000 
 
loop_ 
 _refln_index_h 
 _refln_index_k 
 _refln_index_l 
 _refln_F_squared_calc 
 _refln_F_squared_meas 
 _refln_F_squared_sigma 
 _refln_observed_status 
   1   0   0     1235.20     1383.39     30.18 o 
   2   0   0     1248.42     1378.35     49.04 o 
   3   0   0        2.75        2.39      0.36 o 
   4   0   0     2257.08     2411.75    129.18 o 
   5   0   0      491.59      481.19     23.94 o 
   6   0   0       19.57       22.50      2.78 o 
   7   0   0       15.67       16.49      2.61 o 
   8   0   0       25.33       25.75      5.67 o 
   1   1   0      713.38      757.89     12.86 o 
   2   1   0     3772.23     3673.02    109.26 o 
   3   1   0       52.33       48.52      2.43 o 
   4   1   0       64.92       68.85      1.97 o 
   5   1   0        3.58        4.94      0.79 o 
   6   1   0       15.46       14.88      1.17 o 
   7   1   0        8.41        8.85      1.48 o 
   8   1   0        0.29        0.96      1.03 o 
   0   2   0     2918.72     2650.60     90.85 o 
   1   2   0      167.20      170.78      9.59 o 
   2   2   0       26.21       22.60      0.70 o 
   3   2   0        6.45        7.64      1.17 o 
   4   2   0      131.58      147.71      8.55 o 
   5   2   0       69.78       69.74      3.21 o 
   6   2   0       40.97       36.85      2.20 o 
   7   2   0        0.22        0.62      0.70 o 
   1   3   0       58.20       71.36      3.87 o 
   2   3   0      774.82      925.54     37.51 o 
   3   3   0       99.38      112.86      3.68 o 
   4   3   0       24.22       26.81      1.58 o 
   5   3   0        3.24        4.52      0.82 o 
   6   3   0        1.16        3.23      0.67 o 
   7   3   0       10.29       14.66      2.27 o 
   0   4   0      887.44      980.78     79.63 o 
   1   4   0       50.84       48.87      2.01 o 
   2   4   0       93.66      115.59      6.94 o 
   3   4   0      125.01      131.80      4.48 o 
   4   4   0       15.18       13.00      1.22 o 
   5   4   0       47.33       43.26      2.89 o 
   6   4   0        5.80        6.89      1.09 o 
   7   4   0        1.02        1.44      1.20 o 
   1   5   0       19.42       17.01      1.52 o 
   2   5   0       21.07       20.79      1.24 o 
   3   5   0       14.85       16.53      0.84 o 
   4   5   0       28.23       34.23      2.45 o 
   5   5   0        3.50        4.36      0.88 o 
   6   5   0        0.32        1.66      1.07 o 
   7   5   0        7.30        9.57      1.67 o 
   0   6   0      714.22      826.98     44.96 o 
   1   6   0       10.19       11.25      0.65 o 
   2   6   0       19.65       20.50      1.54 o 
   3   6   0        0.00        0.03      0.42 o 
   4   6   0      138.51      129.62      7.65 o 
   5   6   0       11.70       11.64      1.50 o 
   6   6   0        9.22        9.93      1.34 o 
   1   7   0       92.02      101.82      5.29 o 
   2   7   0       56.06       55.41      5.03 o 
   3   7   0       73.08       67.76      4.18 o 
   4   7   0        0.38        0.43      0.89 o 
   5   7   0       25.66       24.00      2.45 o 
   6   7   0        0.57        0.53      0.72 o 
   0   8   0        6.45        7.10      1.51 o 
   1   8   0       11.44       10.03      0.76 o 
   2   8   0        3.58        4.49      0.71 o 
   3   8   0        8.49        8.36      1.41 o 
   4   8   0       10.53       10.76      3.34 o 
   5   8   0        1.51        1.06      0.84 o 
   1   9   0        1.28        1.29      0.56 o 
   2   9   0       21.61       19.31      1.85 o 
   3   9   0        3.70        5.54      1.18 o 
   4   9   0        7.09        9.21      1.57 o 
   5   9   0        1.31        1.30      0.95 o 
   0  10   0       29.34       31.49      3.68 o 
   1  10   0        1.38        0.35      0.74 o 
   2  10   0        2.54        3.97      0.99 o 
   3  10   0       10.52       11.26      2.04 o 
   4  10   0        3.12        0.88      1.00 o 
   1  11   0        0.40       -0.78      0.82 o 
   2  11   0        5.40        3.05      1.21 o 
  -8   1   1        0.13        0.97      1.18 o 
  -7   1   1        0.09        0.63      0.63 o 
  -6   1   1        4.53        6.18      0.82 o 
  -5   1   1       39.41       33.21      1.84 o 
  -4   1   1        0.19        0.38      0.35 o 
  -3   1   1       85.54       89.44      4.55 o 
  -2   1   1        0.79        0.82      0.27 o 
  -1   1   1      311.83      343.86     14.26 o 
   0   1   1      237.07      226.54      2.48 o 
   1   1   1     1031.39     1048.31     18.46 o 
   2   1   1        6.62        5.44      0.32 o 
   3   1   1        0.07        0.96      0.22 o 
   4   1   1       66.52       70.18      4.00 o 
   5   1   1       59.17       58.68      2.77 o 
   6   1   1       12.22       11.31      1.34 o 
   7   1   1        4.12        2.15      0.87 o 
  -8   2   1       10.32       10.25      2.01 o 
  -7   2   1       19.11       20.92      2.04 o 
  -6   2   1        0.51        2.30      1.66 o 
  -5   2   1       37.02       38.68      2.01 o 
  -4   2   1      203.73      200.88     11.37 o 
  -3   2   1     1862.37     1960.59     58.47 o 
  -2   2   1        1.36        1.07      0.14 o 
  -1   2   1        3.18        2.19      0.38 o 
   0   2   1      402.58      432.40     11.18 o 
   1   2   1     4395.65     4429.49    122.35 o 
   2   2   1      264.95      322.34     10.33 o 
   3   2   1       23.24       27.73      2.64 o 
   4   2   1      123.81      125.29      4.85 o 
   5   2   1      151.30      145.82      6.68 o 
   6   2   1       13.52       13.03      1.24 o 
   7   2   1        0.01        0.30      0.65 o 
  -7   3   1       58.16       52.67      3.89 o 
  -6   3   1        1.06        1.70      0.55 o 
  -5   3   1      133.10      123.32      7.41 o 
  -4   3   1      135.74      139.84      5.17 o 
  -3   3   1      339.52      368.33      9.00 o 
  -2   3   1      315.10      345.54      9.72 o 
  -1   3   1     4517.68     4608.13    141.43 o 
   0   3   1       48.72       45.26      1.69 o 
   1   3   1      652.50      676.07     16.66 o 
   2   3   1      137.58      174.24      6.56 o 
   3   3   1      148.02      147.53      6.27 o 
   4   3   1       22.06       22.71      1.26 o 
   5   3   1       46.56       49.01      2.57 o 
   6   3   1        5.10        6.54      0.93 o 
   7   3   1        0.00       -0.01      0.73 o 
  -7   4   1        5.32        6.10      1.15 o 
  -6   4   1       14.23       11.57      1.53 o 
  -5   4   1        7.35        8.89      1.03 o 
  -4   4   1       25.19       27.26      1.34 o 
  -3   4   1      433.58      510.72     14.29 o 
  -2   4   1      152.62      157.81      6.22 o 
  -1   4   1        3.30        2.60      0.35 o 
   0   4   1       22.04       23.88      1.13 o 
   1   4   1     1020.66     1157.78     36.22 o 
   2   4   1       40.99       51.40      1.72 o 
   3   4   1        0.41        0.95      0.56 o 
   4   4   1        2.74        2.59      0.47 o 
   5   4   1       89.28       84.91      5.18 o 
   6   4   1       21.48       18.38      1.86 o 
   7   4   1        0.97        1.59      1.11 o 
  -7   5   1        2.34        1.43      0.90 o 
  -6   5   1        0.98        0.33      0.54 o 
  -5   5   1       21.80       19.79      1.85 o 
  -4   5   1       60.94       57.04      3.33 o 
  -3   5   1       64.16       70.38      2.82 o 
  -2   5   1       80.05       89.80      5.20 o 
  -1   5   1       30.61       31.92      1.11 o 
   0   5   1      185.03      208.29      7.98 o 
   1   5   1       74.45       69.10      3.56 o 
   2   5   1       42.40       55.84      2.68 o 
   3   5   1        4.89        4.72      0.62 o 
   4   5   1       19.17       14.98      1.06 o 
   5   5   1       12.81        9.88      1.42 o 
   6   5   1        1.59        0.67      0.68 o 
   7   5   1        2.31        1.49      1.11 o 
  -7   6   1        0.06        0.94      0.83 o 
  -6   6   1        1.83        2.47      0.85 o 
  -5   6   1       22.01       23.51      2.11 o 
  -4   6   1       19.69       19.33      1.71 o 
  -3   6   1      159.18      194.12     11.26 o 
  -2   6   1       64.11       56.59      5.54 o 
  -1   6   1       19.86       21.53      0.97 o 
   0   6   1        4.95        4.01      0.50 o 
   1   6   1      183.87      187.85      8.55 o 
   2   6   1       34.19       38.26      1.96 o 
   3   6   1       58.68       67.20      3.09 o 
   4   6   1       40.90       37.67      2.74 o 
   5   6   1        2.53        3.12      1.80 o 
   6   6   1        1.81        2.01      0.93 o 
  -6   7   1        6.77        6.93      1.32 o 
  -5   7   1        5.64        8.06      1.38 o 
  -4   7   1       80.36       75.60      5.11 o 
  -3   7   1        1.36        0.72      0.69 o 
  -2   7   1       53.24       49.02      2.96 o 
  -1   7   1      149.08      142.09      7.21 o 
   0   7   1        4.19        3.28      0.50 o 
   1   7   1      146.27      163.14      9.90 o 
   2   7   1       27.55       27.25      1.30 o 
   3   7   1        0.04        1.08      0.63 o 
   4   7   1       36.66       39.24      3.14 o 
   5   7   1        5.40        9.70      1.63 o 
   6   7   1        7.04        7.25      1.78 o 
  -6   8   1        9.59        9.39      1.84 o 
  -5   8   1        0.57        0.88      0.78 o 
  -4   8   1       13.25       13.19      1.71 o 
  -3   8   1       22.50       26.65      2.35 o 
  -2   8   1       72.13       59.26      3.23 o 
  -1   8   1        1.62        2.21      0.60 o 
   0   8   1      113.91      106.01      4.48 o 
   1   8   1       43.15       47.71      2.58 o 
   2   8   1        0.41        0.84      0.63 o 
   3   8   1        0.02       -0.60      0.60 o 
   4   8   1        6.75        7.18      1.29 o 
   5   8   1        4.44        3.51      1.21 o 
  -5   9   1        0.01        0.98      1.03 o 
  -4   9   1        0.10        0.08      0.67 o 
  -3   9   1        1.47        5.05      1.11 o 
  -2   9   1       21.33       23.91      1.86 o 
  -1   9   1       16.09       11.96      1.15 o 
   0   9   1        5.05        7.25      0.73 o 
   1   9   1       10.81        8.73      1.03 o 
   2   9   1       38.85       39.63      3.02 o 
   3   9   1        4.16        5.05      1.10 o 
   4   9   1        4.03        4.11      1.29 o 
  -4  10   1        0.01        0.16      0.75 o 
  -3  10   1        1.69        1.31      0.82 o 
  -2  10   1        4.89        3.70      1.18 o 
  -1  10   1        7.05        7.19      0.97 o 
   0  10   1        1.50        1.08      0.67 o 
   1  10   1        0.08        2.45      1.54 o 
   2  10   1        2.45        4.04      1.08 o 
   3  10   1       15.70       18.86      2.52 o 
  -2  11   1        0.00       -0.01      0.68 o 
  -1  11   1       12.49       13.46      2.04 o 
   0  11   1        0.91        0.79      0.70 o 
   1  11   1       18.51       16.04      2.13 o 
   2  11   1        1.34        2.90      2.03 o 
  -8   0   2       52.92       45.91      5.86 o 
  -7   0   2       25.63       20.71      3.25 o 
  -6   0   2      272.32      228.99     20.01 o 
  -5   0   2       40.91       41.62      2.29 o 
  -4   0   2      207.61      229.29      9.67 o 
  -3   0   2       79.79       81.35      2.81 o 
  -2   0   2     6920.64     5838.63    253.27 o 
  -1   0   2      837.80      835.01     20.19 o 
   0   0   2     1027.93      914.46     16.84 o 
   1   0   2      109.13      125.46      3.98 o 
   2   0   2      343.86      385.26     13.31 o 
   3   0   2      249.05      324.57     17.79 o 
   4   0   2        2.85        2.53      0.54 o 
   5   0   2       84.11       89.18      4.60 o 
   6   0   2        8.06        7.55      2.08 o 
   7   0   2        0.04       -0.64      1.09 o 
  -8   1   2        0.15       -0.96      0.96 o 
  -7   1   2        0.02        2.08      1.09 o 
  -6   1   2      334.18      338.43     16.25 o 
  -5   1   2      100.69      108.87      3.68 o 
  -4   1   2      109.95      107.10      4.11 o 
  -3   1   2      118.37      113.49      3.39 o 
  -2   1   2     1346.00     1462.86     38.49 o 
  -1   1   2     3967.35     3978.36     72.47 o 
   0   1   2       26.13       13.47      0.65 o 
   1   1   2       30.33       26.91      0.58 o 
   2   1   2      506.27      577.07     14.32 o 
   3   1   2      186.65      249.77     12.91 o 
   4   1   2       27.36       30.48      1.11 o 
   5   1   2       18.87       18.52      1.35 o 
   6   1   2        7.89       11.98      1.47 o 
   7   1   2       17.41       13.61      1.85 o 
  -8   2   2       15.11       13.81      2.26 o 
  -7   2   2        1.25        0.82      0.62 o 
  -6   2   2        1.04        2.19      0.87 o 
  -5   2   2       23.09       21.15      2.07 o 
  -4   2   2      349.78      366.09     12.71 o 
  -3   2   2       78.55       85.35      2.11 o 
  -2   2   2        0.16        0.03      0.09 o 
  -1   2   2      118.30      131.16      2.63 o 
   0   2   2     1476.09     1540.16     35.27 o 
   1   2   2      291.48      286.60      6.43 o 
   2   2   2        2.86        2.82      0.32 o 
   3   2   2       35.32       35.50      1.71 o 
   4   2   2      162.88      173.15      7.27 o 
   5   2   2       34.02       31.10      1.85 o 
   6   2   2       15.04       13.65      1.28 o 
   7   2   2        0.12       -0.02      0.63 o 
  -8   3   2        0.01       -0.55      1.27 o 
  -7   3   2        0.05       -0.04      0.54 o 
  -6   3   2       83.41       80.13      4.73 o 
  -5   3   2       24.77       23.39      1.42 o 
  -4   3   2       40.91       53.13      1.65 o 
  -3   3   2       31.64       32.89      0.86 o 
  -2   3   2        8.57       11.17      1.04 o 
  -1   3   2      594.28      643.92     14.50 o 
   0   3   2       93.12       99.73      2.47 o 
   1   3   2        0.70        0.21      0.13 o 
   2   3   2       10.07        9.09      1.12 o 
   3   3   2        4.20        3.42      0.78 o 
   4   3   2       77.12       76.32      3.45 o 
   5   3   2       24.36       22.31      1.68 o 
   6   3   2        0.84        1.25      0.57 o 
   7   3   2        2.29        0.98      0.94 o 
  -7   4   2        3.37        2.38      0.83 o 
  -6   4   2        8.72        7.68      1.01 o 
  -5   4   2       18.36       18.71      1.63 o 
  -4   4   2        0.28        2.38      0.51 o 
  -3   4   2      430.19      457.27     26.59 o 
  -2   4   2        1.71        3.98      1.18 o 
  -1   4   2       22.19       21.48      1.00 o 
   0   4   2      648.58      616.49     17.18 o 
   1   4   2      276.61      298.30      9.96 o 
   2   4   2      520.85      498.93     16.36 o 
   3   4   2       11.07       13.08      1.06 o 
   4   4   2       11.31       10.81      1.24 o 
   5   4   2        0.85        0.13      0.40 o 
   6   4   2       32.54       35.99      3.01 o 
   7   4   2        5.78        5.56      1.54 o 
  -7   5   2        2.01        1.05      0.75 o 
  -6   5   2        3.27        4.50      1.11 o 
  -5   5   2       13.74       14.07      1.43 o 
  -4   5   2       34.47       37.59      2.93 o 
  -3   5   2        4.70        4.81      0.78 o 
  -2   5   2       31.23       30.83      2.60 o 
  -1   5   2      130.39      147.01      4.21 o 
   0   5   2      242.58      246.30      9.80 o 
   1   5   2        2.43        4.62      0.68 o 
   2   5   2        0.14        0.11      0.17 o 
   3   5   2       22.89       25.47      1.49 o 
   4   5   2       17.53       18.78      1.66 o 
   5   5   2        0.80        0.82      0.62 o 
   6   5   2        0.92        1.59      0.87 o 
  -7   6   2        9.01       10.01      2.18 o 
  -6   6   2       35.29       32.53      4.72 o 
  -5   6   2        0.81        3.05      1.18 o 
  -4   6   2        5.45        6.12      1.51 o 
  -3   6   2       50.79       57.75      2.94 o 
  -2   6   2      395.85      427.43     18.35 o 
  -1   6   2       13.82       12.43      0.80 o 
   0   6   2       63.52       67.29      2.38 o 
   1   6   2       74.65       72.93      2.90 o 
   2   6   2      186.53      175.96      7.81 o 
   3   6   2       52.21       50.50      2.65 o 
   4   6   2       14.07       14.22      1.24 o 
   5   6   2       19.81       15.34      1.56 o 
   6   6   2        4.18        3.55      1.12 o 
  -6   7   2        8.65        8.67      1.57 o 
  -5   7   2       20.58       16.24      1.84 o 
  -4   7   2       23.92       25.74      2.33 o 
  -3   7   2       12.45       13.32      1.13 o 
  -2   7   2      130.58      121.75      5.45 o 
  -1   7   2      130.23      129.48      4.59 o 
   0   7   2       12.97       16.39      1.05 o 
   1   7   2       27.00       25.84      1.22 o 
   2   7   2       67.93       58.28      2.39 o 
   3   7   2      133.13      128.50      6.23 o 
   4   7   2        2.49        4.94      1.08 o 
   5   7   2        1.11        1.50      0.75 o 
  -6   8   2        0.00        0.19      0.81 o 
  -5   8   2        0.19        0.04      0.72 o 
  -4   8   2        7.60        6.92      1.15 o 
  -3   8   2       19.37       21.17      1.73 o 
  -2   8   2       11.69        8.40      0.96 o 
  -1   8   2       14.12       14.15      1.20 o 
   0   8   2       30.41       26.62      1.45 o 
   1   8   2        1.17        1.09      0.42 o 
   2   8   2       33.95       30.81      2.78 o 
   3   8   2        2.24        1.87      0.78 o 
   4   8   2        3.69        4.95      1.71 o 
   5   8   2        5.27        5.50      2.35 o 
  -5   9   2        0.01       -0.78      0.78 o 
  -4   9   2       10.51       10.41      1.79 o 
  -3   9   2        2.73        3.29      0.85 o 
  -2   9   2        3.38        4.00      0.92 o 
  -1   9   2       10.44       11.73      1.20 o 
   0   9   2        2.49        1.79      0.60 o 
   1   9   2        0.00       -0.41      0.41 o 
   2   9   2        0.01       -0.13      0.60 o 
   3   9   2        1.79        0.06      0.59 o 
   4   9   2        2.74        4.64      1.19 o 
  -4  10   2        3.82        4.70      1.22 o 
  -3  10   2       22.44       24.54      2.39 o 
  -2  10   2        3.27        3.34      0.88 o 
  -1  10   2        0.62        1.23      0.58 o 
   0  10   2        0.00        1.46      1.29 o 
   1  10   2       30.23       32.90      3.20 o 
   2  10   2        3.77        5.32      1.18 o 
   3  10   2        8.78       10.51      1.73 o 
  -2  11   2        3.02        4.48      1.28 o 
  -1  11   2       12.70       13.03      1.89 o 
   0  11   2        0.00        1.80      0.90 o 
   1  11   2        3.27        4.47      1.28 o 
  -8   1   3        0.01        0.44      0.75 o 
  -7   1   3        7.01        8.64      1.33 o 
  -6   1   3        0.00        0.50      0.34 o 
  -5   1   3      237.48      230.35      8.11 o 
  -4   1   3       11.42       10.56      0.72 o 
  -3   1   3        4.64        4.69      0.78 o 
  -2   1   3        9.44       10.27      0.62 o 
  -1   1   3     3244.99     3168.82     70.60 o 
   0   1   3      348.76      346.00      4.48 o 
   1   1   3      301.64      297.37      6.37 o 
   2   1   3        6.63        7.72      0.42 o 
   3   1   3      214.66      241.56      7.41 o 
   4   1   3      137.86      146.03      5.06 o 
   5   1   3       11.97       12.62      1.07 o 
   6   1   3        8.17        7.07      1.19 o 
   7   1   3        0.49        1.53      0.94 o 
  -8   2   3        0.27        0.05      0.79 o 
  -7   2   3       15.09       12.98      1.47 o 
  -6   2   3       31.54       26.56      1.56 o 
  -5   2   3      174.76      163.30      9.82 o 
  -4   2   3        1.54        2.15      0.82 o 
  -3   2   3       31.29       29.95      2.08 o 
  -2   2   3      320.23      314.65      6.56 o 
  -1   2   3     1125.89     1192.78     27.78 o 
   0   2   3      251.96      245.41      4.38 o 
   1   2   3       78.96       80.79      2.67 o 
   2   2   3      395.04      433.37     11.27 o 
   3   2   3      206.64      254.07     13.60 o 
   4   2   3        2.49        2.60      0.54 o 
   5   2   3        0.58        0.71      0.48 o 
   6   2   3        1.58        4.25      1.01 o 
   7   2   3        2.92        1.50      0.88 o 
  -8   3   3        0.01       -0.40      0.90 o 
  -7   3   3       29.97       28.86      2.49 o 
  -6   3   3        0.51        0.95      0.51 o 
  -5   3   3      126.72      131.40      8.63 o 
  -4   3   3      116.50      123.39      7.71 o 
  -3   3   3      292.97      289.78     14.96 o 
  -2   3   3      515.77      509.46     15.81 o 
  -1   3   3       83.16       94.43      1.99 o 
   0   3   3        0.28        0.05      0.14 o 
   1   3   3       50.20       51.91      1.24 o 
   2   3   3       70.87       69.37      3.65 o 
   3   3   3       95.11      106.72      4.03 o 
   4   3   3        0.04        1.55      0.72 o 
   5   3   3       23.64       21.59      1.62 o 
   6   3   3        1.38        1.34      0.68 o 
   7   3   3        2.92        2.36      1.20 o 
  -7   4   3       18.88       18.33      2.04 o 
  -6   4   3        2.76        4.01      0.85 o 
  -5   4   3       53.01       50.07      4.43 o 
  -4   4   3        2.98        3.22      0.47 o 
  -3   4   3      100.87       99.70      6.40 o 
  -2   4   3        4.80        5.07      0.42 o 
  -1   4   3      174.73      173.62      4.27 o 
   0   4   3      104.09      105.32      2.65 o 
   1   4   3      232.90      239.94      7.51 o 
   2   4   3        0.02        0.07      0.20 o 
   3   4   3       59.49       55.34      2.46 o 
   4   4   3       31.86       31.81      2.32 o 
   5   4   3       10.85       12.87      1.30 o 
   6   4   3        5.50        4.88      1.30 o 
  -7   5   3        0.00        0.33      0.62 o 
  -6   5   3        2.23        3.64      0.87 o 
  -5   5   3      190.53      187.87     12.85 o 
  -4   5   3       70.41       72.53      3.20 o 
  -3   5   3        0.59       -0.25      0.30 o 
  -2   5   3        9.61        6.37      0.51 o 
  -1   5   3      693.52      704.40     22.20 o 
   0   5   3      381.35      420.80     14.81 o 
   1   5   3        5.63        8.14      0.60 o 
   2   5   3       10.13        7.51      0.42 o 
   3   5   3      188.02      182.93      8.25 o 
   4   5   3      202.44      175.34     14.36 o 
   5   5   3        0.58        0.00      0.44 o 
   6   5   3        3.20        4.91      1.69 o 
  -7   6   3       14.31       13.06      1.75 o 
  -6   6   3        0.53       -0.79      0.79 o 
  -5   6   3       75.31       71.69      5.22 o 
  -4   6   3        2.14        3.05      0.86 o 
  -3   6   3        4.11        7.37      0.92 o 
  -2   6   3        8.58       11.89      1.12 o 
  -1   6   3        4.05        4.57      0.50 o 
   0   6   3        8.22        9.33      0.61 o 
   1   6   3        2.00        1.32      0.41 o 
   2   6   3        0.93        0.60      0.26 o 
   3   6   3        5.97        8.28      0.89 o 
   4   6   3        6.74        7.76      0.88 o 
   5   6   3        5.58        8.99      1.44 o 
   6   6   3       16.85       14.86      2.07 o 
  -6   7   3        3.17        2.24      0.96 o 
  -5   7   3        0.01        0.77      0.65 o 
  -4   7   3       45.69       46.01      3.74 o 
  -3   7   3       15.91       14.77      1.38 o 
  -2   7   3       46.09       53.36      4.48 o 
  -1   7   3       22.77       26.24      1.45 o 
   0   7   3       18.21       24.48      1.35 o 
   1   7   3       75.68       71.21      3.18 o 
   2   7   3       23.00       26.96      1.61 o 
   3   7   3       29.84       31.71      2.03 o 
   4   7   3        4.79        3.92      0.87 o 
   5   7   3        3.12        2.11      0.90 o 
  -6   8   3       13.35       12.75      1.94 o 
  -5   8   3        0.01       -0.39      0.66 o 
  -4   8   3        1.80        2.67      0.81 o 
  -3   8   3       16.59       15.88      2.05 o 
  -2   8   3      127.42      128.58      6.21 o 
  -1   8   3       38.04       36.18      2.04 o 
   0   8   3       31.36       34.73      1.87 o 
   1   8   3       99.72       82.14      4.28 o 
   2   8   3       86.29       84.25      5.59 o 
   3   8   3        8.79        9.14      1.41 o 
   4   8   3        4.93        6.34      1.32 o 
   5   8   3       18.65       21.68      3.29 o 
  -5   9   3        0.40        3.09      1.42 o 
  -4   9   3        2.24        2.55      0.86 o 
  -3   9   3       16.46       10.95      1.68 o 
  -2   9   3        8.76       10.79      1.25 o 
  -1   9   3        0.04        0.03      0.43 o 
   0   9   3       11.77        9.90      1.02 o 
   1   9   3        9.27        7.96      0.87 o 
   2   9   3        0.24        0.75      0.62 o 
   3   9   3        8.21        7.75      1.29 o 
   4   9   3        0.96        0.61      1.19 o 
  -4  10   3        6.92       10.82      1.85 o 
  -3  10   3        0.76        1.58      0.77 o 
  -2  10   3        2.78        3.47      1.01 o 
  -1  10   3        1.42        1.22      0.77 o 
   0  10   3       17.76       17.97      1.67 o 
   1  10   3        5.98        6.00      1.75 o 
   2  10   3        1.95        4.80      1.88 o 
   3  10   3        2.19        4.39      2.07 o 
  -2  11   3       19.34       17.02      2.94 o 
  -1  11   3        5.20        4.94      2.64 o 
   0  11   3       10.66       11.61      4.50 o 
   1  11   3        0.03        1.06      1.34 o 
  -8   0   4        6.40        7.99      2.70 o 
  -7   0   4       37.47       41.57      6.91 o 
  -6   0   4       26.42       25.46      4.04 o 
  -5   0   4       45.45       48.29      3.51 o 
  -4   0   4       91.50       94.19      6.33 o 
  -3   0   4      106.34       70.83      8.37 o 
  -2   0   4      428.96      452.24     15.63 o 
  -1   0   4     4838.08     4335.78    169.12 o 
   0   0   4       18.47       18.42      0.89 o 
   1   0   4       15.72       14.61      0.88 o 
   2   0   4        2.66        3.96      0.45 o 
   3   0   4      550.39      592.14     29.23 o 
   4   0   4       49.42       45.19      2.84 o 
   5   0   4        0.00       -0.15      0.75 o 
   6   0   4       12.29       17.10      3.83 o 
  -8   1   4       26.42       22.03      3.14 o 
  -7   1   4        6.64        6.47      0.96 o 
  -6   1   4        3.48        4.78      0.59 o 
  -5   1   4        0.18        2.16      0.66 o 
  -4   1   4      148.34      154.05      7.46 o 
  -3   1   4        8.10        8.85      0.52 o 
  -2   1   4       14.93       15.43      0.87 o 
  -1   1   4      116.73      116.69      1.95 o 
   0   1   4     1128.04     1128.04     26.46 o 
   1   1   4       19.97       19.24      0.86 o 
   2   1   4       16.95       14.93      0.67 o 
   3   1   4        6.48        7.39      0.67 o 
   4   1   4       14.36       14.75      1.06 o 
   5   1   4       28.72       26.56      1.89 o 
   6   1   4        2.20        2.26      0.89 o 
  -8   2   4        1.70        2.07      1.18 o 
  -7   2   4       48.21       47.06      4.22 o 
  -6   2   4        9.41       10.06      0.97 o 
  -5   2   4        0.01        0.01      0.26 o 
  -4   2   4        3.02        3.35      0.58 o 
  -3   2   4      116.06      124.04      4.59 o 
  -2   2   4      218.67      219.35      5.00 o 
  -1   2   4       26.99       29.93      1.32 o 
   0   2   4      314.56      278.58      9.58 o 
   1   2   4        9.99       13.02      0.47 o 
   2   2   4       15.67       14.79      0.84 o 
   3   2   4       21.48       20.04      0.77 o 
   4   2   4       93.05       91.74      4.41 o 
   5   2   4       53.61       54.21      3.20 o 
   6   2   4       13.21       14.47      1.72 o 
  -8   3   4        0.37        0.87      1.14 o 
  -7   3   4        0.70        1.89      0.80 o 
  -6   3   4        4.98        7.38      2.06 o 
  -5   3   4       26.72       27.84      1.71 o 
  -4   3   4       43.74       45.97      2.66 o 
  -3   3   4        1.36        1.30      0.26 o 
  -2   3   4       47.65       56.14      1.46 o 
  -1   3   4       49.07       47.23      1.04 o 
   0   3   4        0.32        0.34      0.11 o 
   1   3   4       50.56       54.47      1.56 o 
   2   3   4        1.87        1.61      0.30 o 
   3   3   4       45.19       50.32      3.00 o 
   4   3   4        2.63        4.10      0.79 o 
   5   3   4       16.17       15.01      1.62 o 
   6   3   4        0.00       -0.68      0.80 o 
  -7   4   4        7.45        6.16      1.08 o 
  -6   4   4       37.85       36.14      3.42 o 
  -5   4   4       12.38       16.45      1.08 o 
  -4   4   4       14.68       16.60      0.95 o 
  -3   4   4        0.53        0.71      0.28 o 
  -2   4   4      225.00      227.42      4.92 o 
  -1   4   4       49.46       56.96      1.64 o 
   0   4   4      387.10      384.77     10.70 o 
   1   4   4       26.07       26.51      0.89 o 
   2   4   4        4.96        5.78      0.54 o 
   3   4   4        6.93        5.94      1.00 o 
   4   4   4        3.36        4.76      1.03 o 
   5   4   4        9.40        9.77      1.19 o 
   6   4   4        0.07        0.76      1.24 o 
  -7   5   4        0.58        0.26      0.62 o 
  -6   5   4        2.62        4.10      1.34 o 
  -5   5   4       14.23       18.01      1.60 o 
  -4   5   4       56.62       56.02      2.55 o 
  -3   5   4        0.15        0.64      0.32 o 
  -2   5   4       23.76       26.62      1.22 o 
  -1   5   4        7.42        7.40      0.48 o 
   0   5   4        4.44        7.78      0.53 o 
   1   5   4        0.48        1.11      0.47 o 
   2   5   4        9.05        9.85      0.90 o 
   3   5   4        3.21        4.69      0.79 o 
   4   5   4        0.37        0.59      0.46 o 
   5   5   4        0.06        0.43      0.56 o 
   6   5   4        8.15       10.24      2.35 o 
  -7   6   4        0.02        1.32      0.85 o 
  -6   6   4        0.13       -0.25      0.62 o 
  -5   6   4        9.82       10.01      1.26 o 
  -4   6   4        4.99        8.60      1.42 o 
  -3   6   4        1.16        0.59      0.42 o 
  -2   6   4       32.66       29.95      1.51 o 
  -1   6   4       70.29       74.83      2.62 o 
   0   6   4        0.45        0.35      0.26 o 
   1   6   4        1.71        2.10      1.16 o 
   2   6   4       19.47       16.40      1.48 o 
   3   6   4       71.48       66.60      4.65 o 
   4   6   4        3.02        2.63      0.71 o 
   5   6   4        2.31        1.84      0.88 o 
  -6   7   4        6.52        5.56      1.64 o 
  -5   7   4        0.00        0.96      0.71 o 
  -4   7   4      122.55      118.96      5.86 o 
  -3   7   4      111.93      102.89      4.85 o 
  -2   7   4       12.25       10.82      0.90 o 
  -1   7   4        1.58        0.53      0.38 o 
   0   7   4       85.42       83.01      4.39 o 
   1   7   4      181.04      176.59      9.65 o 
   2   7   4       29.35       27.54      1.77 o 
   3   7   4       12.29       13.49      1.41 o 
   4   7   4        4.43        3.28      1.66 o 
   5   7   4       10.73        8.75      2.11 o 
  -6   8   4        4.47        4.82      1.35 o 
  -5   8   4        0.55        0.41      0.65 o 
  -4   8   4        1.17        1.39      0.74 o 
  -3   8   4       45.76       46.46      2.79 o 
  -2   8   4        0.01       -0.51      0.51 o 
  -1   8   4       13.69       12.37      1.06 o 
   0   8   4        4.06        4.66      0.60 o 
   1   8   4       16.29       15.24      1.21 o 
   2   8   4       16.60       19.34      1.45 o 
   3   8   4       12.99       14.20      1.77 o 
   4   8   4        0.37       -0.04      1.09 o 
  -5   9   4        4.57        3.47      1.18 o 
  -4   9   4        0.00        1.88      1.74 o 
  -3   9   4        9.28        8.83      1.09 o 
  -2   9   4        4.03        5.48      0.86 o 
  -1   9   4       10.32        8.55      0.92 o 
   0   9   4        0.91        1.95      0.60 o 
   1   9   4       11.21       10.79      1.19 o 
   2   9   4       13.56       14.99      2.29 o 
   3   9   4       13.84       15.32      2.51 o 
  -4  10   4        1.19        0.70      0.94 o 
  -3  10   4        0.00        0.20      0.75 o 
  -2  10   4        0.01       -0.22      0.57 o 
  -1  10   4        8.63       10.10      1.52 o 
   0  10   4       12.83       12.62      1.50 o 
   1  10   4        0.00        0.12      1.09 o 
   2  10   4        2.42        5.28      2.00 o 
  -1  11   4        0.02       -0.34      1.15 o 
   0  11   4        1.65        1.73      1.45 o 
  -8   1   5        0.01        0.08      0.87 o 
  -7   1   5       33.64       34.83      2.44 o 
  -6   1   5       12.85       13.02      1.29 o 
  -5   1   5        0.43        0.68      0.32 o 
  -4   1   5        3.59        4.49      0.73 o 
  -3   1   5      328.37      325.56     10.39 o 
  -2   1   5      268.51      273.11     10.07 o 
  -1   1   5      124.87      114.73      2.99 o 
   0   1   5      177.16      171.53      3.68 o 
   1   1   5       27.36       28.62      0.79 o 
   2   1   5      128.01      144.28      4.63 o 
   3   1   5        1.01        1.36      0.32 o 
   4   1   5       84.63       90.37      4.36 o 
   5   1   5        0.48        0.82      0.91 o 
   6   1   5        0.06        0.05      0.64 o 
  -8   2   5        0.41        1.11      0.98 o 
  -7   2   5        0.31        0.32      0.52 o 
  -6   2   5        6.67        5.56      0.95 o 
  -5   2   5        8.17        7.95      0.70 o 
  -4   2   5       67.31       58.81      1.84 o 
  -3   2   5       12.96       12.48      0.49 o 
  -2   2   5       41.47       35.63      1.07 o 
  -1   2   5       30.23       27.73      0.92 o 
   0   2   5      214.99      201.92      5.98 o 
   1   2   5        9.25       10.42      0.39 o 
   2   2   5       12.06       15.01      0.73 o 
   3   2   5       79.62       82.27      3.71 o 
   4   2   5       15.80       16.00      1.18 o 
   5   2   5        0.38        0.72      0.59 o 
   6   2   5        0.43       -0.04      0.60 o 
  -8   3   5        0.10       -0.65      0.91 o 
  -7   3   5        9.06       11.03      1.40 o 
  -6   3   5        8.13        7.76      1.09 o 
  -5   3   5       31.06       31.04      2.19 o 
  -4   3   5       39.31       40.81      1.74 o 
  -3   3   5       52.76       51.93      1.78 o 
  -2   3   5       58.93       49.67      1.27 o 
  -1   3   5      348.57      324.40      9.99 o 
   0   3   5       39.36       38.99      0.96 o 
   1   3   5       84.38       91.81      2.77 o 
   2   3   5        2.13        3.57      0.32 o 
   3   3   5       45.43       41.52      2.76 o 
   4   3   5       12.70       13.06      1.20 o 
   5   3   5        3.19        3.64      0.76 o 
   6   3   5        4.80        4.32      1.01 o 
  -7   4   5       10.57        9.98      1.56 o 
  -6   4   5       27.15       26.02      2.30 o 
  -5   4   5        0.10        0.39      0.35 o 
  -4   4   5        0.26        0.45      0.34 o 
  -3   4   5       82.01       77.79      2.97 o 
  -2   4   5       68.73       70.57      1.87 o 
  -1   4   5        0.73        1.87      0.48 o 
   0   4   5        6.39        5.27      0.76 o 
   1   4   5        0.49        0.25      0.17 o 
   2   4   5        6.73        6.63      0.45 o 
   3   4   5       92.19       81.27      7.45 o 
   4   4   5        3.04        5.46      1.31 o 
   5   4   5        4.52        6.95      1.08 o 
   6   4   5        2.76        3.28      1.67 o 
  -7   5   5       21.88       19.32      2.16 o 
  -6   5   5       38.49       42.86      3.39 o 
  -5   5   5       22.43       23.39      1.55 o 
  -4   5   5       28.49       26.69      1.52 o 
  -3   5   5       70.23       71.35      2.89 o 
  -2   5   5      205.69      210.68      7.70 o 
  -1   5   5       45.39       42.29      1.41 o 
   0   5   5       52.95       47.86      1.55 o 
   1   5   5        0.92        1.74      0.34 o 
   2   5   5      230.70      193.21     16.95 o 
   3   5   5       24.40       23.82      2.01 o 
   4   5   5        4.65        4.36      0.79 o 
   5   5   5       31.49       32.07      3.07 o 
  -7   6   5        1.71        0.95      0.85 o 
  -6   6   5       26.87       19.62      2.20 o 
  -5   6   5       21.43       23.81      2.10 o 
  -4   6   5        1.74        2.26      0.56 o 
  -3   6   5      112.78      111.83      4.99 o 
  -2   6   5      196.25      193.97      7.77 o 
  -1   6   5       38.15       44.93      1.76 o 
   0   6   5        0.89        0.91      0.28 o 
   1   6   5       40.41       36.29      2.15 o 
   2   6   5      207.52      217.99     11.75 o 
   3   6   5       92.65       83.80      5.27 o 
   4   6   5       28.42       28.58      2.08 o 
   5   6   5       15.86       15.99      2.61 o 
  -6   7   5       10.06        9.56      1.57 o 
  -5   7   5       37.82       35.73      2.99 o 
  -4   7   5       13.52       13.42      1.26 o 
  -3   7   5        9.01       13.35      1.11 o 
  -2   7   5        0.97        0.05      0.32 o 
  -1   7   5      126.75      118.20      5.20 o 
   0   7   5      155.88      147.08      6.43 o 
   1   7   5        1.30        0.35      0.31 o 
   2   7   5       11.59       10.90      0.98 o 
   3   7   5        5.63        6.56      1.11 o 
   4   7   5       24.80       28.29      5.93 o 
  -6   8   5        0.34       -0.29      0.93 o 
  -5   8   5        3.43        4.18      1.14 o 
  -4   8   5       28.00       32.03      2.59 o 
  -3   8   5       44.12       38.75      2.51 o 
  -2   8   5        6.07        7.25      0.83 o 
  -1   8   5       34.22       33.52      2.01 o 
   0   8   5       51.94       52.72      5.04 o 
   1   8   5        3.26        2.05      0.65 o 
   2   8   5        3.70        2.88      0.85 o 
   3   8   5        0.19        0.48      0.88 o 
   4   8   5       22.09       22.64      5.53 o 
  -5   9   5        2.54        4.86      1.56 o 
  -4   9   5       10.37       13.88      2.14 o 
  -3   9   5        9.49        9.35      1.23 o 
  -2   9   5        3.32        3.08      1.02 o 
  -1   9   5        0.07       -0.09      0.56 o 
   0   9   5       47.67       42.87      3.15 o 
   1   9   5       17.78       15.02      2.65 o 
   2   9   5        2.87        4.32      1.60 o 
   3   9   5        3.44        3.08      1.36 o 
  -3  10   5        8.95       10.74      1.85 o 
  -2  10   5        0.70        1.65      0.84 o 
  -1  10   5        5.47        7.86      1.64 o 
   0  10   5        0.05        0.10      0.72 o 
   1  10   5        0.05       -0.88      1.30 o 
   2  10   5       15.42       12.42      4.27 o 
  -8   0   6        2.88        5.39      2.12 o 
  -7   0   6        6.44        7.93      1.21 o 
  -6   0   6       34.07       29.10      2.38 o 
  -5   0   6        0.05       -0.26      0.38 o 
  -4   0   6        1.40        3.35      0.88 o 
  -3   0   6      281.74      264.44     16.28 o 
  -2   0   6       70.71       70.13      2.45 o 
  -1   0   6      380.49      388.48     12.95 o 
   0   0   6       77.92       73.95      2.49 o 
   1   0   6        1.10        1.57      0.33 o 
   2   0   6        3.05        2.78      0.49 o 
   3   0   6       19.29       16.86      1.25 o 
   4   0   6      150.86      164.50      9.54 o 
   5   0   6        0.13        0.54      1.16 o 
   6   0   6       29.42       30.51      5.09 o 
  -8   1   6        0.18        2.98      2.26 o 
  -7   1   6       20.60       20.16      1.52 o 
  -6   1   6       48.68       45.18      2.07 o 
  -5   1   6        2.78        3.84      0.55 o 
  -4   1   6       14.25       11.26      0.74 o 
  -3   1   6       69.74       68.70      1.96 o 
  -2   1   6      417.22      426.26     11.42 o 
  -1   1   6      269.35      265.67      8.12 o 
   0   1   6        6.12        6.08      0.22 o 
   1   1   6       86.93       88.30      2.69 o 
   2   1   6        4.14        3.85      0.34 o 
   3   1   6      126.70      120.79      4.32 o 
   4   1   6       61.49       60.19      3.15 o 
   5   1   6       21.96       26.66      2.28 o 
   6   1   6        2.27        2.52      1.18 o 
  -8   2   6        1.97        1.65      1.02 o 
  -7   2   6        2.34        2.27      0.94 o 
  -6   2   6        2.83        2.28      0.47 o 
  -5   2   6        0.33        0.21      0.24 o 
  -4   2   6       22.23       22.03      0.92 o 
  -3   2   6       49.60       42.84      1.31 o 
  -2   2   6       14.10       12.58      0.45 o 
  -1   2   6        0.01       -0.12      0.20 o 
   0   2   6       86.25       80.26      2.62 o 
   1   2   6      174.63      166.32      4.54 o 
   2   2   6        3.45        4.70      0.40 o 
   3   2   6       59.70       59.02      3.36 o 
   4   2   6       86.38       85.59      5.99 o 
   5   2   6        1.11        2.24      0.77 o 
   6   2   6       25.89       20.19      2.88 o 
  -8   3   6        0.08        0.21      0.63 o 
  -7   3   6        0.37        0.95      0.54 o 
  -6   3   6        0.08       -0.16      0.37 o 
  -5   3   6        0.17        2.00      0.99 o 
  -4   3   6       25.65       25.57      1.27 o 
  -3   3   6       53.16       51.08      1.51 o 
  -2   3   6        4.74        6.48      0.32 o 
  -1   3   6       78.41       70.46      2.75 o 
   0   3   6       14.37       15.47      0.78 o 
   1   3   6      127.90      113.20      5.39 o 
   2   3   6       51.07       48.34      2.01 o 
   3   3   6      132.68      124.29      6.58 o 
   4   3   6       47.56       41.52      3.58 o 
   5   3   6        0.00        1.07      0.83 o 
  -7   4   6        0.04       -0.27      0.57 o 
  -6   4   6        8.17        8.18      1.58 o 
  -5   4   6        0.11        0.41      0.37 o 
  -4   4   6        3.94        5.16      0.56 o 
  -3   4   6        5.43        6.50      0.58 o 
  -2   4   6       67.26       61.79      1.71 o 
  -1   4   6      298.52      313.13     13.89 o 
   0   4   6       18.46       18.49      0.95 o 
   1   4   6      122.94      116.24      5.34 o 
   2   4   6       11.60       10.68      0.60 o 
   3   4   6       60.69       54.75      4.54 o 
   4   4   6        4.18        4.16      0.71 o 
   5   4   6       35.26       43.18      4.50 o 
  -7   5   6        0.18        1.32      0.75 o 
  -6   5   6        0.03       -0.20      0.58 o 
  -5   5   6        0.01        0.21      0.41 o 
  -4   5   6        2.51        2.27      0.49 o 
  -3   5   6       24.43       29.34      1.50 o 
  -2   5   6        1.55        2.00      0.28 o 
  -1   5   6       14.49       13.18      0.78 o 
   0   5   6        1.94        3.28      0.48 o 
   1   5   6       26.78       23.79      1.64 o 
   2   5   6        3.98        4.40      0.83 o 
   3   5   6        7.47        8.71      1.19 o 
   4   5   6        0.11        0.64      0.69 o 
   5   5   6        0.69        0.59      0.79 o 
  -7   6   6        1.50        2.51      1.05 o 
  -6   6   6        3.03        2.75      0.93 o 
  -5   6   6       10.70        6.69      1.04 o 
  -4   6   6       33.74       41.12      3.62 o 
  -3   6   6       43.13       43.26      2.19 o 
  -2   6   6       12.36       11.96      0.86 o 
  -1   6   6       12.59        8.65      0.79 o 
   0   6   6       38.19       35.77      1.73 o 
   1   6   6       99.83       91.73      5.02 o 
   2   6   6        0.13        0.59      0.55 o 
   3   6   6       11.16        9.93      1.33 o 
   4   6   6       11.30       12.47      1.67 o 
  -6   7   6       12.54       12.17      1.85 o 
  -5   7   6       14.38       15.00      1.68 o 
  -4   7   6        0.03        0.64      0.47 o 
  -3   7   6       13.75       16.29      1.27 o 
  -2   7   6       11.54       10.44      1.51 o 
  -1   7   6       17.63       22.31      1.87 o 
   0   7   6        2.62        2.30      0.55 o 
   1   7   6       35.73       31.56      2.76 o 
   2   7   6        2.89        1.95      0.78 o 
   3   7   6        0.11        1.96      1.55 o 
   4   7   6        2.62        3.75      1.44 o 
  -5   8   6       22.99       21.23      2.91 o 
  -4   8   6       18.58       16.90      1.92 o 
  -3   8   6        1.97        3.04      0.88 o 
  -2   8   6        2.68        1.76      0.74 o 
  -1   8   6       18.10       18.11      1.79 o 
   0   8   6       72.11       70.18      3.88 o 
   1   8   6        0.43        1.14      0.76 o 
   2   8   6        9.03        8.43      1.29 o 
   3   8   6        0.00       -0.51      0.89 o 
  -4   9   6        4.29        4.07      1.38 o 
  -3   9   6       15.44       15.81      2.01 o 
  -2   9   6        4.60        4.99      1.12 o 
  -1   9   6        5.58        7.35      1.28 o 
   0   9   6       10.10        8.07      1.24 o 
   1   9   6       19.99       19.32      2.39 o 
   2   9   6       10.58       12.16      3.06 o 
  -3  10   6        0.18        0.77      0.93 o 
  -2  10   6        3.40        4.98      1.59 o 
  -1  10   6        9.61        9.13      1.50 o 
   0  10   6        0.00       -0.30      0.83 o 
   1  10   6        4.97        4.02      2.01 o 
  -8   1   7        0.42        0.88      1.00 o 
  -7   1   7        3.67        5.37      0.81 o 
  -6   1   7       17.45       16.25      1.65 o 
  -5   1   7       10.06        7.69      0.61 o 
  -4   1   7       14.91       13.59      0.76 o 
  -3   1   7       83.17       75.85      2.29 o 
  -2   1   7      399.29      359.05      9.68 o 
  -1   1   7        1.12        0.60      0.25 o 
   0   1   7        0.24        0.20      0.23 o 
   1   1   7       11.26        9.90      0.69 o 
   2   1   7      214.05      206.52      7.15 o 
   3   1   7        0.01        1.74      0.87 o 
   4   1   7       12.90       12.96      1.20 o 
   5   1   7        0.00       -0.21      0.66 o 
  -8   2   7        1.77        1.69      0.88 o 
  -7   2   7        6.90        9.98      1.33 o 
  -6   2   7       10.18       10.93      0.94 o 
  -5   2   7        0.15        1.39      0.43 o 
  -4   2   7        4.81        5.40      0.51 o 
  -3   2   7       57.52       49.98      3.11 o 
  -2   2   7       21.40       23.96      1.02 o 
  -1   2   7       34.90       33.80      1.39 o 
   0   2   7       12.96        8.50      0.63 o 
   1   2   7      213.57      208.19      7.89 o 
   2   2   7       17.06       16.48      0.82 o 
   3   2   7        0.09        0.13      0.34 o 
   4   2   7       10.05       10.47      1.48 o 
   5   2   7       22.84       23.60      2.61 o 
  -8   3   7        3.82        2.85      1.02 o 
  -7   3   7        0.08       -0.15      0.61 o 
  -6   3   7        6.50        6.76      1.40 o 
  -5   3   7        8.14        6.06      0.65 o 
  -4   3   7       24.50       25.73      1.23 o 
  -3   3   7       38.74       37.57      1.28 o 
  -2   3   7        8.09        6.48      0.91 o 
  -1   3   7        0.03        0.41      0.30 o 
   0   3   7       24.10       22.94      1.11 o 
   1   3   7       30.13       27.88      1.34 o 
   2   3   7       54.38       56.34      2.49 o 
   3   3   7       15.20       17.00      1.62 o 
   4   3   7        7.78        7.09      1.20 o 
   5   3   7        3.17        2.94      1.85 o 
  -7   4   7        3.74        5.09      1.06 o 
  -6   4   7        9.33        8.64      1.07 o 
  -5   4   7        0.11        0.74      0.39 o 
  -4   4   7       14.57       14.49      1.62 o 
  -3   4   7       39.73       44.05      1.76 o 
  -2   4   7        8.75        7.63      0.61 o 
  -1   4   7       66.63       60.88      2.44 o 
   0   4   7        8.68       11.40      0.91 o 
   1   4   7      245.55      217.23      9.20 o 
   2   4   7       19.37       18.78      1.76 o 
   3   4   7        0.35        0.22      0.52 o 
   4   4   7       11.58       14.59      1.79 o 
   5   4   7       28.39       28.49      3.33 o 
  -7   5   7        1.65        2.53      0.89 o 
  -6   5   7        0.15        0.51      0.61 o 
  -5   5   7        0.28        0.53      0.44 o 
  -4   5   7        0.01       -0.03      0.30 o 
  -3   5   7       44.71       49.12      2.87 o 
  -2   5   7       10.97       12.68      0.79 o 
  -1   5   7       38.47       37.98      1.88 o 
   0   5   7       33.13       30.47      1.61 o 
   1   5   7        3.79        2.72      0.77 o 
   2   5   7       98.75       97.78      6.01 o 
   3   5   7       23.44       24.35      4.52 o 
   4   5   7        1.62        3.36      0.97 o 
  -7   6   7        8.92        8.71      2.96 o 
  -6   6   7       16.99       18.24      2.07 o 
  -5   6   7        0.87        0.43      0.49 o 
  -4   6   7       72.66       72.89      3.61 o 
  -3   6   7       30.62       29.22      1.87 o 
  -2   6   7        0.00        0.30      0.45 o 
  -1   6   7        6.98        7.49      1.32 o 
   0   6   7       48.01       49.69      2.60 o 
   1   6   7      139.73      131.44      7.62 o 
   2   6   7       16.17       17.99      1.82 o 
   3   6   7       10.57       12.36      1.65 o 
   4   6   7        2.01        2.39      0.99 o 
  -6   7   7        6.61        9.95      1.99 o 
  -5   7   7        0.57       -0.05      0.87 o 
  -4   7   7       20.52       18.71      1.94 o 
  -3   7   7        5.93        7.64      1.12 o 
  -2   7   7       77.79       77.17      4.72 o 
  -1   7   7       13.02       11.09      1.21 o 
   0   7   7       13.19       13.14      1.17 o 
   1   7   7        7.97        8.80      1.19 o 
   2   7   7        0.76        1.14      0.74 o 
   3   7   7       21.17       20.13      2.19 o 
  -5   8   7        4.78        4.89      1.47 o 
  -4   8   7        0.04        1.81      0.86 o 
  -3   8   7        9.64       10.01      1.47 o 
  -2   8   7        1.59        2.57      0.85 o 
  -1   8   7       41.11       33.57      2.48 o 
   0   8   7        9.27        8.25      1.28 o 
   1   8   7        0.18       -0.65      0.65 o 
   2   8   7        2.86        2.87      1.00 o 
  -4   9   7        6.89        6.65      1.72 o 
  -3   9   7        6.74        6.05      1.36 o 
  -2   9   7       10.04       11.65      1.69 o 
  -1   9   7       15.68       12.66      1.62 o 
   0   9   7        0.18        0.55      0.74 o 
   1   9   7        1.33        1.51      0.99 o 
  -2  10   7        0.17       -0.58      0.77 o 
  -1  10   7       11.84       11.12      2.04 o 
  -8   0   8       11.11        7.59      2.97 o 
  -7   0   8       45.49       44.11      3.59 o 
  -6   0   8       17.10       19.06      1.68 o 
  -5   0   8        7.17        6.33      0.79 o 
  -4   0   8       10.31        8.16      0.75 o 
  -3   0   8      204.96      219.38     10.26 o 
  -2   0   8      620.64      598.33     26.76 o 
  -1   0   8       18.81       16.77      0.93 o 
   0   0   8       14.74       14.13      0.84 o 
   1   0   8        3.27        3.49      0.58 o 
   2   0   8      451.30      436.55     23.64 o 
   3   0   8       23.14       19.32      2.23 o 
   4   0   8        0.02       -0.28      1.19 o 
   5   0   8        1.47        2.96      2.15 o 
  -8   1   8        0.09       -0.24      0.89 o 
  -7   1   8        4.85        5.51      0.89 o 
  -6   1   8       10.88       10.54      0.79 o 
  -5   1   8        1.56        1.49      0.37 o 
  -4   1   8       12.61       12.81      0.72 o 
  -3   1   8       10.21       10.33      0.55 o 
  -2   1   8      194.55      190.72      6.80 o 
  -1   1   8      166.69      163.51      5.61 o 
   0   1   8      257.83      239.11      8.93 o 
   1   1   8        1.88        2.99      0.48 o 
   2   1   8       12.27       14.64      0.87 o 
   3   1   8       89.16       84.14      3.70 o 
   4   1   8       15.67       14.64      1.76 o 
   5   1   8       14.67       14.89      3.52 o 
  -8   2   8        2.67        3.44      1.09 o 
  -7   2   8       13.74       12.84      1.27 o 
  -6   2   8        7.15        7.16      0.75 o 
  -5   2   8        0.11       -0.10      0.29 o 
  -4   2   8       17.25       18.24      0.92 o 
  -3   2   8        6.47        4.67      0.39 o 
  -2   2   8      357.36      332.76     12.68 o 
  -1   2   8        4.24        5.96      0.62 o 
   0   2   8        5.57        5.84      0.75 o 
   1   2   8       44.17       45.07      2.08 o 
   2   2   8      192.13      179.69      7.86 o 
   3   2   8      100.65       91.54      5.22 o 
   4   2   8        1.24        2.51      0.84 o 
   5   2   8        0.05        0.09      1.33 o 
  -7   3   8        4.79        4.49      0.90 o 
  -6   3   8        0.81        0.76      0.46 o 
  -5   3   8       63.75       65.39      3.21 o 
  -4   3   8       25.16       23.49      1.03 o 
  -3   3   8        3.66        5.52      0.63 o 
  -2   3   8        6.19        8.69      0.83 o 
  -1   3   8       23.22       19.68      1.11 o 
   0   3   8      198.45      195.96      8.06 o 
   1   3   8        0.82        0.75      0.37 o 
   2   3   8        6.31        6.56      0.76 o 
   3   3   8        1.04        0.87      0.64 o 
   4   3   8       10.69       12.19      1.86 o 
  -7   4   8       12.98       16.25      2.17 o 
  -6   4   8        0.00       -0.32      0.48 o 
  -5   4   8        4.08        4.32      0.63 o 
  -4   4   8        0.06       -0.32      0.46 o 
  -3   4   8      136.41      130.79      6.76 o 
  -2   4   8       25.09       27.88      1.42 o 
  -1   4   8       24.88       24.41      1.39 o 
   0   4   8        0.08       -0.01      0.33 o 
   1   4   8       13.19       10.97      0.98 o 
   2   4   8       27.20       25.38      2.03 o 
   3   4   8        0.65        1.08      0.69 o 
   4   4   8        0.88        0.80      0.77 o 
  -7   5   8        0.49        1.41      0.89 o 
  -6   5   8        1.90        1.76      0.90 o 
  -5   5   8       31.84       34.94      2.56 o 
  -4   5   8        4.08        6.14      0.87 o 
  -3   5   8        0.40        0.09      0.43 o 
  -2   5   8        0.03        0.43      0.33 o 
  -1   5   8       33.37       28.92      1.98 o 
   0   5   8       30.12       27.81      1.66 o 
   1   5   8       11.72       11.78      1.13 o 
   2   5   8        0.33        0.12      0.53 o 
   3   5   8       11.64       15.12      1.85 o 
   4   5   8        2.11        2.59      1.10 o 
  -6   6   8        3.54        3.35      1.16 o 
  -5   6   8        0.03       -0.69      0.69 o 
  -4   6   8        3.07        3.62      0.82 o 
  -3   6   8        8.68        7.90      1.02 o 
  -2   6   8        8.76       10.50      1.21 o 
  -1   6   8        0.01        0.43      0.58 o 
   0   6   8        0.16        0.16      0.40 o 
   1   6   8       10.69        8.77      1.34 o 
   2   6   8       25.78       30.19      2.69 o 
   3   6   8        1.15        1.39      0.84 o 
  -6   7   8        4.96        6.41      1.65 o 
  -5   7   8       12.89       17.83      2.48 o 
  -4   7   8        1.91        1.29      0.72 o 
  -3   7   8        0.12        0.65      0.59 o 
  -2   7   8       15.20       13.80      1.44 o 
  -1   7   8       25.59       28.89      2.29 o 
   0   7   8        0.56        0.19      0.51 o 
   1   7   8        0.03       -0.63      0.72 o 
   2   7   8        6.65        6.65      1.30 o 
   3   7   8        6.00        5.69      1.40 o 
  -5   8   8        0.03        0.39      1.42 o 
  -4   8   8        1.31        2.31      1.72 o 
  -3   8   8       10.44        9.60      1.43 o 
  -2   8   8       31.31       31.63      2.60 o 
  -1   8   8        0.10       -0.43      0.65 o 
   0   8   8        3.12        2.42      1.06 o 
   1   8   8        3.91        3.57      1.66 o 
   2   8   8       23.08       22.03      3.04 o 
  -3   9   8        0.29        0.82      0.79 o 
  -2   9   8        0.06       -0.16      0.62 o 
  -1   9   8        6.15        9.14      1.53 o 
   0   9   8       11.77       12.96      2.24 o 
  -7   1   9        0.67       -0.08      0.43 o 
  -6   1   9        0.32        0.47      0.36 o 
  -5   1   9       22.29       20.12      1.03 o 
  -4   1   9       59.19       54.21      2.10 o 
  -3   1   9        0.16        0.27      0.32 o 
  -2   1   9        2.53        2.88      0.44 o 
  -1   1   9       30.61       29.76      1.34 o 
   0   1   9       80.46       76.63      3.20 o 
   1   1   9        0.41        1.33      0.38 o 
   2   1   9       10.39       10.81      1.12 o 
   3   1   9       12.00       11.16      1.28 o 
   4   1   9        3.81        4.52      2.25 o 
  -7   2   9        0.02       -0.09      0.44 o 
  -6   2   9        5.64        5.81      0.97 o 
  -5   2   9        8.14        6.72      0.63 o 
  -4   2   9       25.29       24.86      1.63 o 
  -3   2   9        3.16        4.90      0.54 o 
  -2   2   9        1.93        1.58      0.62 o 
  -1   2   9       76.59       69.48      3.10 o 
   0   2   9        7.22        7.12      0.82 o 
   1   2   9        0.07       -0.08      0.41 o 
   2   2   9        4.05        4.33      0.64 o 
   3   2   9       21.82       19.75      1.89 o 
   4   2   9        1.64        0.75      1.57 o 
  -7   3   9        2.32        3.79      1.20 o 
  -6   3   9        1.70        1.98      0.66 o 
  -5   3   9       49.60       53.42      3.38 o 
  -4   3   9        5.32        4.68      0.60 o 
  -3   3   9        8.50        8.41      0.90 o 
  -2   3   9       81.70       78.18      3.40 o 
  -1   3   9       48.47       45.78      2.23 o 
   0   3   9      104.54       96.77      4.36 o 
   1   3   9       12.43       11.40      0.96 o 
   2   3   9       10.63       12.27      1.76 o 
   3   3   9        2.66        1.75      0.80 o 
   4   3   9       23.53       21.14      3.30 o 
  -7   4   9        0.48       -0.06      0.65 o 
  -6   4   9        8.65        6.99      1.17 o 
  -5   4   9        6.89        8.50      1.21 o 
  -4   4   9       23.24       22.79      1.84 o 
  -3   4   9       13.78       13.67      1.25 o 
  -2   4   9        0.10        0.43      0.39 o 
  -1   4   9      134.16      127.65      5.94 o 
   0   4   9        0.11       -0.37      0.42 o 
   1   4   9        0.00        0.15      0.38 o 
   2   4   9        0.19        0.34      0.64 o 
   3   4   9       40.71       39.77      3.29 o 
  -6   5   9        0.60        1.11      0.90 o 
  -5   5   9       26.14       32.03      2.64 o 
  -4   5   9        3.15        4.38      1.14 o 
  -3   5   9       17.53       15.89      1.51 o 
  -2   5   9       10.01        9.79      0.93 o 
  -1   5   9        5.32        7.14      0.89 o 
   0   5   9       29.55       27.16      1.82 o 
   1   5   9        8.84        8.10      0.90 o 
   2   5   9        4.65        5.71      1.13 o 
   3   5   9        1.05        0.37      0.74 o 
  -6   6   9       17.75       16.22      2.32 o 
  -5   6   9        2.27        1.89      0.79 o 
  -4   6   9       20.12       22.18      2.15 o 
  -3   6   9        0.01       -0.04      0.49 o 
  -2   6   9       11.39       13.91      1.46 o 
  -1   6   9       59.59       57.15      3.10 o 
   0   6   9       10.10       10.21      1.32 o 
   1   6   9       25.36       26.47      2.40 o 
   2   6   9        3.24        5.06      1.47 o 
  -5   7   9        2.56        1.32      0.98 o 
  -4   7   9       16.58       19.87      2.61 o 
  -3   7   9       12.46       11.35      1.53 o 
  -2   7   9       21.71       19.91      1.99 o 
  -1   7   9        2.90        3.22      0.90 o 
   0   7   9        1.30        2.23      0.79 o 
   1   7   9       12.86       11.78      1.61 o 
   2   7   9        0.09       -0.12      0.81 o 
  -4   8   9        3.42        2.66      1.00 o 
  -3   8   9        7.08        4.92      1.13 o 
  -2   8   9        4.96        5.78      1.19 o 
  -1   8   9        1.14        0.49      0.71 o 
   0   8   9        0.20       -0.16      0.68 o 
   1   8   9        0.25       -0.35      0.88 o 
  -2   9   9        2.67        2.75      1.76 o 
  -7   0  10        8.61        8.13      1.72 o 
  -6   0  10       41.36       43.56      3.63 o 
  -5   0  10        0.63        0.96      0.60 o 
  -4   0  10       18.35       15.36      3.29 o 
  -3   0  10      106.98       99.56      7.51 o 
  -2   0  10       22.45       18.73      1.97 o 
  -1   0  10       69.35       56.09      4.45 o 
   0   0  10        3.94        4.77      1.53 o 
   1   0  10       15.98       18.47      2.29 o 
   2   0  10        3.82        7.04      1.42 o 
   3   0  10        7.53        6.54      2.45 o 
  -7   1  10        5.26        6.49      1.10 o 
  -6   1  10        0.11        0.23      0.48 o 
  -5   1  10       10.56        8.64      0.91 o 
  -4   1  10      186.31      192.37      8.75 o 
  -3   1  10      194.01      185.39      7.93 o 
  -2   1  10        0.01        0.72      0.35 o 
  -1   1  10        1.46        1.77      0.60 o 
   0   1  10       96.16       94.81      5.24 o 
   1   1  10      112.16      101.24      5.86 o 
   2   1  10       15.46       17.09      1.65 o 
   3   1  10        2.88        2.19      0.99 o 
  -7   2  10        0.83        1.22      0.72 o 
  -6   2  10       34.89       34.81      4.46 o 
  -5   2  10        9.81       10.55      1.21 o 
  -4   2  10        8.91       10.35      0.96 o 
  -3   2  10        2.52        4.04      0.66 o 
  -2   2  10       18.80       17.33      1.08 o 
  -1   2  10       29.80       26.29      1.50 o 
   0   2  10        0.06        0.92      0.66 o 
   1   2  10        3.78        2.70      0.71 o 
   2   2  10       13.49       17.86      1.76 o 
   3   2  10        0.45        0.51      0.82 o 
  -7   3  10        0.04       -0.39      0.65 o 
  -6   3  10        0.19        0.27      0.53 o 
  -5   3  10        4.87        6.79      1.05 o 
  -4   3  10       15.39       16.62      1.48 o 
  -3   3  10       15.72       15.44      1.16 o 
  -2   3  10        1.00        0.70      0.41 o 
  -1   3  10        1.16        2.54      0.55 o 
   0   3  10        0.41        0.70      0.43 o 
   1   3  10        3.28        1.46      0.52 o 
   2   3  10       12.81       11.16      1.36 o 
   3   3  10        2.64        3.58      1.31 o 
  -6   4  10        7.34        9.94      1.43 o 
  -5   4  10        0.09       -0.48      0.58 o 
  -4   4  10        1.38        1.64      0.82 o 
  -3   4  10        5.39        6.97      0.97 o 
  -2   4  10        1.46        2.19      0.57 o 
  -1   4  10        4.57        5.67      0.73 o 
   0   4  10        5.87        5.65      0.81 o 
   1   4  10        1.19        1.03      0.53 o 
   2   4  10        1.79        2.73      0.86 o 
   3   4  10        0.00        0.37      0.88 o 
  -6   5  10        0.16        0.58      0.86 o 
  -5   5  10        0.03        0.84      0.70 o 
  -4   5  10        2.40        4.62      0.92 o 
  -3   5  10        0.44        0.80      0.61 o 
  -2   5  10        0.15        0.44      0.56 o 
  -1   5  10        4.26        5.02      0.79 o 
   0   5  10       13.61       16.74      1.48 o 
   1   5  10       16.28       17.99      1.86 o 
   2   5  10        1.14        1.24      0.77 o 
  -5   6  10        9.68       11.12      1.65 o 
  -4   6  10        3.17        2.49      0.96 o 
  -3   6  10        8.11        8.89      1.33 o 
  -2   6  10        0.37       -0.06      0.53 o 
  -1   6  10        4.53        5.31      1.00 o 
   0   6  10       30.27       27.65      2.26 o 
   1   6  10        2.91        4.67      1.25 o 
   2   6  10        0.31       -0.05      0.65 o 
  -5   7  10        1.25        1.59      1.97 o 
  -4   7  10       24.05       24.78      2.72 o 
  -3   7  10        4.41        5.31      1.19 o 
  -2   7  10        2.54        2.07      0.85 o 
  -1   7  10        0.59        0.15      0.59 o 
   0   7  10       28.39       23.68      4.44 o 
   1   7  10        9.65        9.24      2.01 o 
  -3   8  10        0.59        0.35      0.71 o 
  -2   8  10        0.02        0.95      0.80 o 
  -1   8  10        2.90        1.39      1.03 o 
  -7   1  11        8.05        7.74      1.89 o 
  -6   1  11        3.34        2.19      0.92 o 
  -5   1  11        0.00        0.62      0.53 o 
  -4   1  11        2.71        2.53      0.70 o 
  -3   1  11       38.96       39.18      2.59 o 
  -2   1  11       10.76       10.37      1.16 o 
  -1   1  11        0.18        1.12      1.12 o 
   0   1  11        2.61        2.82      0.77 o 
   1   1  11       35.53       36.27      2.76 o 
   2   1  11        4.34        5.46      1.33 o 
  -7   2  11        0.00       -0.38      0.93 o 
  -6   2  11        8.89        6.43      0.94 o 
  -5   2  11        5.16        5.65      0.98 o 
  -4   2  11        0.66       -0.04      0.56 o 
  -3   2  11        0.72        0.18      0.44 o 
  -2   2  11        8.66        6.41      0.93 o 
  -1   2  11        9.44        9.48      1.06 o 
   0   2  11        1.85        2.70      0.74 o 
   1   2  11        0.17        0.03      0.54 o 
   2   2  11        2.35        3.25      1.14 o 
  -6   3  11        2.49        1.78      0.82 o 
  -5   3  11        1.69        1.42      0.68 o 
  -4   3  11        3.01        2.86      0.76 o 
  -3   3  11       65.31       64.11      3.38 o 
  -2   3  11       55.54       54.71      2.95 o 
  -1   3  11        1.03        0.78      0.47 o 
   0   3  11        0.14       -0.23      0.51 o 
   1   3  11       55.73       58.06      4.10 o 
   2   3  11       39.84       41.53      4.36 o 
  -6   4  11        5.11        5.14      1.21 o 
  -5   4  11        9.95       12.22      1.50 o 
  -4   4  11        0.53        0.75      0.62 o 
  -3   4  11        8.64        7.57      1.15 o 
  -2   4  11        0.05        0.17      0.49 o 
  -1   4  11       12.69       15.22      1.38 o 
   0   4  11        0.12       -0.17      0.44 o 
   1   4  11        3.95        2.82      1.13 o 
   2   4  11        0.43        0.47      0.90 o 
  -5   5  11        5.69        6.38      1.24 o 
  -4   5  11        2.32        4.44      1.55 o 
  -3   5  11       27.92       32.10      2.86 o 
  -2   5  11       10.46       10.83      1.39 o 
  -1   5  11        0.05        0.01      0.43 o 
   0   5  11        6.37        5.15      0.96 o 
   1   5  11       44.45       48.26      4.91 o 
  -5   6  11        1.08        2.20      0.98 o 
  -4   6  11        0.18        0.41      0.71 o 
  -3   6  11        3.59        4.37      1.04 o 
  -2   6  11        0.23        1.07      0.73 o 
  -1   6  11        0.04       -0.13      0.56 o 
   0   6  11        0.13        0.00      0.75 o 
  -3   7  11        0.05        0.35      0.71 o 
  -2   7  11        0.73        0.65      0.74 o 
  -1   7  11        0.00        0.45      0.81 o 
  -6   0  12        0.88        1.51      1.56 o 
  -5   0  12       36.30       32.26      3.68 o 
  -4   0  12        3.39        2.21      1.11 o 
  -3   0  12        3.65        4.67      1.40 o 
  -2   0  12       10.65       12.58      2.01 o 
  -1   0  12       34.66       35.12      3.94 o 
   0   0  12        2.15        2.43      1.21 o 
   1   0  12        2.17        4.30      2.94 o 
   2   0  12        0.78        0.50      1.46 o 
  -6   1  12        5.98        5.60      1.24 o 
  -5   1  12        1.62        1.66      0.86 o 
  -4   1  12        1.10        1.24      0.66 o 
  -3   1  12        0.09       -0.42      0.54 o 
  -2   1  12       31.19       38.79      2.89 o 
  -1   1  12        0.01        0.09      0.52 o 
   0   1  12        0.87        2.34      0.82 o 
   1   1  12        3.95        7.13      1.46 o 
   2   1  12       24.47       27.39      3.88 o 
  -6   2  12        0.00        1.05      0.88 o 
  -5   2  12        4.40        4.61      1.19 o 
  -4   2  12        1.16        0.36      0.61 o 
  -3   2  12       11.19       12.47      1.42 o 
  -2   2  12        0.71        1.20      0.65 o 
  -1   2  12        4.29        4.32      0.97 o 
   0   2  12        4.59       10.01      1.40 o 
   1   2  12       11.88       12.97      1.63 o 
  -6   3  12        1.45        1.59      1.01 o 
  -5   3  12        0.20        1.16      0.92 o 
  -4   3  12        0.03        0.58      0.77 o 
  -3   3  12        0.07       -0.51      0.63 o 
  -2   3  12        0.67        2.70      1.88 o 
  -1   3  12        9.70       12.56      1.47 o 
   0   3  12        0.04        0.71      0.70 o 
   1   3  12        3.01        4.52      1.32 o 
  -5   4  12        0.07        0.14      0.75 o 
  -4   4  12        8.44        8.38      1.68 o 
  -3   4  12        1.97        3.37      1.16 o 
  -2   4  12        0.21       -0.25      0.74 o 
  -1   4  12        0.09        0.18      0.57 o 
   0   4  12        0.33        0.51      0.66 o 
   1   4  12        2.52        1.96      1.13 o 
  -4   5  12        0.44        1.51      1.03 o 
  -3   5  12        0.74        0.95      0.90 o 
  -2   5  12       13.84       13.00      2.01 o 
  -1   5  12       22.10       21.62      2.81 o 
   0   5  12        2.56        1.49      1.06 o 
  -3   6  12        0.33        3.45      1.91 o 
  -2   6  12        0.01       -0.24      0.91 o 
  -1   6  12        5.36        5.63      2.75 o 
  -5   1  13        4.49        8.62      2.03 o 
  -4   1  13        0.06       -0.45      0.62 o 
  -3   1  13        0.77        1.04      0.68 o 
  -2   1  13        0.07        0.30      0.61 o 
  -1   1  13        8.18       10.14      1.47 o 
   0   1  13        0.72        1.03      0.77 o 
  -5   2  13        9.97       12.10      2.31 o 
  -4   2  13       13.27       12.45      1.95 o 
  -3   2  13        0.13        0.40      0.62 o 
  -2   2  13        0.05       -0.06      0.58 o 
  -1   2  13        9.36       11.13      1.65 o 
   0   2  13       17.97       20.30      2.33 o 
  -5   3  13        6.05        8.16      2.11 o 
  -4   3  13        2.37        2.33      1.14 o 
  -3   3  13       12.17       16.59      2.28 o 
  -2   3  13        2.93        2.85      0.92 o 
  -1   3  13       16.36       15.55      1.88 o 
   0   3  13        7.65        9.70      1.86 o 
  -4   4  13       10.51       10.28      1.98 o 
  -3   4  13        0.02        0.71      0.89 o 
  -2   4  13        3.08        3.16      1.19 o 
  -1   4  13        3.14        3.09      1.19 o 
  -4   0  14       20.78       23.12      3.54 o 
  -3   0  14       15.97       17.29      2.92 o 
  -2   0  14        3.91        5.74      1.96 o 
  -4   1  14       19.81       22.24      4.71 o 
  -3   1  14        0.12        0.29      0.68 o 
  -2   1  14        0.34       -0.29      0.68 o 
  -3   2  14        5.67        7.54      2.06 o 
  -2   2  14        2.51        2.51      1.44 o 
                                                 
